# Supplementary material for: Rational Photodeposition of Cobalt Phosphate on Flower-like ZnIn2S4 for Efficient Photocatalytic Hydrogen Evolution
Source: Molecules. 2024 Jan 17;29(2):465. doi: 10.3390/molecules29020465 (PMC10821521; doi:10.3390/molecules29020465)
Supplement: Supplementary file 1 [file molecules-29-00465-s001.zip]

Archive with 1 entries (1 files):
- molecules-2824120-supplementary.pdf
